# Supplementary material for: Proteomic Analysis Identifies NDUFS1 and ATP5O as Novel Markers for Survival Outcome in Prostate Cancer
Source: Cancers (Basel). 2021 Nov 30;13(23):6036. doi: 10.3390/cancers13236036 (PMC8656993; doi:10.3390/cancers13236036)
Supplement: Supplementary file 1 [file cancers-13-06036-s001.zip]

Archive with 2 entries (2 files):
- TableS1_proteomics.xlsx
- TableS2_proteomics_upregulated.xlsx
