# Supplementary material for: Proteomic Analysis Identifies NDUFS1 and ATP5O as Novel Markers for Survival Outcome in Prostate Cancer
Source: Cancers (Basel). 2021 Nov 30;13(23):6036. doi: 10.3390/cancers13236036 (PMC8656993; doi:10.3390/cancers13236036)
Supplement: Supplementary file 1 [file cancers-13-06036-s001.zip › TableS1_proteomics.xlsx]

## Sheet: Sheet1
Table S1 - proteomics data of differentially expressed proteins
Protein names	Gene names	Significant pairs	log FC control	log FC STAT3-low	log FC STAT3-high	ANOVA -log p value	ANOVA -log q value
		Significant pairs	Control	Negative	Positive
T	T	T	E	E	E	N	N
Bifunctional glutamate/proline--tRNA ligase;Glutamate--tRNA ligase;Proline--tRNA ligase	EPRS	Negative_Positive;Negative_Control	-1.50908	2.26535	-2.26535	2.24254	0.0498824
Methylcrotonoyl-CoA carboxylase subunit alpha, mitochondrial	MCCC1	Negative_Control;Negative_Positive	-2.23932	2.23932	-1.58677	2.2444	0.0500789
Pre-mRNA-splicing factor RBM22	RBM22	Control_Positive;Negative_Positive	1.81866	2.11918	-2.11918	2.24505	0.0503046
Threonine--tRNA ligase, mitochondrial	TARS2	Negative_Control;Negative_Positive	-2.29916	2.29916	-1.42547	2.24952	0.0498667
Transcription elongation factor A protein-like 3;Transcription elongation factor A protein-like 5;Transcription elongation factor A protein-like 6	TCEAL3;TCEAL5;TCEAL6	Control_Negative	2.33541	-2.33541	0	2.25441	0.0494228
Lumican	LUM	Positive_Negative;Control_Negative	2.26376	-2.26376	1.57357	2.25916	0.0492162
Glycolipid transfer protein	GLTP	Positive_Negative	0	-2.3632	2.3632	2.26681	0.0485986
LIM domain and actin-binding protein 1	LIMA1	Control_Positive	2.38325	0	-2.38325	2.26896	0.0487123
3(2),5-bisphosphate nucleotidase 1	BPNT1	Control_Positive;Negative_Positive	1.81239	2.16742	-2.16742	2.27383	0.0485793
T-complex protein 1 subunit epsilon	CCT5	Negative_Positive	0	2.39534	-2.39534	2.28109	0.0483333
Mitochondrial fission 1 protein	FIS1	Control_Positive;Negative_Positive	1.66749	2.25554	-2.25554	2.28193	0.0486434
Pro-neuropeptide Y;Neuropeptide Y;C-flanking peptide of NPY	NPY	Positive_Negative;Positive_Control	-1.42591	-2.33952	2.33952	2.28313	0.0488169
KH domain-containing, RNA-binding, signal transduction-associated protein 1	KHDRBS1	Control_Positive	2.38134	0	-2.38134	2.28798	0.0484539
Di-N-acetylchitobiase	CTBS	Control_Negative;Control_Positive	2.33224	-2.33224	-1.519	2.29845	0.0473714
Early endosome antigen 1	EEA1	Control_Positive;Control_Negative	2.29256	-1.63875	-2.29256	2.30048	0.0475108
GTPase KRas;GTPase KRas, N-terminally processed	KRAS	Control_Positive;Control_Negative	2.05775	-2.01698	-2.05775	2.30288	0.0475362
Methylglutaconyl-CoA hydratase, mitochondrial	AUH	Negative_Positive;Negative_Control	-1.75566	2.26259	-2.26259	2.31718	0.0463942
Docking protein 3	DOK3	Negative_Positive;Negative_Control	-1.60415	2.32836	-2.32836	2.31781	0.0466765
Polyribonucleotide nucleotidyltransferase 1, mitochondrial	PNPT1	Negative_Positive;Negative_Control	-1.53448	2.37092	-2.37092	2.33344	0.0455704
Malate dehydrogenase, mitochondrial;Malate dehydrogenase	MDH2	Negative_Positive;Negative_Control	-1.88195	2.21535	-2.21535	2.33407	0.045791
F-actin-capping protein subunit beta	CAPZB	Control_Positive;Negative_Positive	2.05918	2.07921	-2.07921	2.3368	0.0458647
Proline synthase co-transcribed bacterial homolog protein	PROSC	Control_Positive;Control_Negative	2.143	-1.98833	-2.143	2.33712	0.0461212
High mobility group protein B1;Putative high mobility group protein B1-like 1	HMGB1;HMGB1P1	Negative_Positive;Control_Positive	2.29416	1.76816	-2.29416	2.34404	0.0458015
Eukaryotic translation initiation factor 3 subunit F	EIF3F	Negative_Control;Negative_Positive	-2.34136	2.34136	-1.68009	2.34991	0.0455385
Annexin A2;Annexin;Putative annexin A2-like protein	ANXA2;ANXA2P2	Control_Positive;Control_Negative	2.26849	-1.84723	-2.26849	2.35538	0.0452403
T-complex protein 1 subunit eta	CCT7	Negative_Positive;Negative_Control	-1.76465	2.33627	-2.33627	2.37313	0.04375
Prohibitin	PHB	Negative_Control;Negative_Positive	-2.11516	2.11516	-2.09148	2.3734	0.0440945
FXYD domain-containing ion transport regulator 3	FXYD3	Control_Negative	2.49145	-2.49145	0	2.37649	0.0441905
ATP synthase subunit O, mitochondrial	ATP5O	Negative_Positive	0	2.50981	-2.50981	2.39733	0.042016
CD9 antigen;Tetraspanin	CD9	Control_Positive	2.5131	0	-2.5131	2.40749	0.0414194
Transcription elongation factor SPT6	SUPT6H	Control_Negative;Positive_Negative	2.02696	-2.25849	2.25849	2.42467	0.0399024
Endoplasmic reticulum resident protein 29	ERP29	Control_Positive;Control_Negative	2.39727	-1.79033	-2.39727	2.42616	0.0400984
Serpin B5	SERPINB5	Control_Negative;Control_Positive	2.41077	-2.41077	-1.76491	2.42807	0.0401653
Phospholipase A2, membrane associated	PLA2G2A	Positive_Negative;Control_Negative	2.33646	-2.33646	1.92799	2.43279	0.0397667
Neural proliferation differentiation and control protein 1	NPDC1	Control_Positive;Control_Negative	2.26121	-2.06367	-2.26121	2.44322	0.0390588
Beta-microseminoprotein	MSMB	Control_Negative;Control_Positive	2.42195	-2.42195	-1.80169	2.44798	0.0389831
Calpastatin	CAST	Control_Positive;Control_Negative	2.29718	-2.03747	-2.29718	2.45328	0.0388034
Aldehyde dehydrogenase, mitochondrial	ALDH2	Negative_Positive;Control_Positive	2.56055	1.30903	-2.56055	2.45826	0.0388276
Trifunctional enzyme subunit alpha, mitochondrial;Long-chain enoyl-CoA hydratase;Long chain 3-hydroxyacyl-CoA dehydrogenase	HADHA	Control_Positive;Negative_Positive	1.34165	2.57038	-2.57038	2.47081	0.0384
Guanine nucleotide-binding protein G(i) subunit alpha-2	GNAI2	Control_Positive	2.58349	0	-2.58349	2.4734	0.0384211
CD59 glycoprotein	CD59	Positive_Negative;Control_Negative	2.56519	-2.56519	1.41711	2.47589	0.0383717
Carboxymethylenebutenolidase homolog	CMBL	Negative_Positive;Control_Positive	2.50373	1.70535	-2.50373	2.48245	0.0379643
Integrin beta-4	ITGB4	Control_Positive	2.59928	0	-2.59928	2.49061	0.0373694
Protein disulfide-isomerase A3	PDIA3	Control_Positive;Control_Negative	2.45096	-1.87959	-2.45096	2.49478	0.0373091
Probable E3 ubiquitin-protein ligase HECTD4	HECTD4	Control_Positive;Control_Negative	2.49797	-1.80391	-2.49797	2.50548	0.0369174
Small glutamine-rich tetratricopeptide repeat-containing protein alpha	SGTA	Negative_Positive;Control_Positive	2.45201	1.91125	-2.45201	2.50641	0.0372222
Isocitrate dehydrogenase [NADP], mitochondrial	IDH2	Negative_Positive;Negative_Control	-1.3384	2.61052	-2.61052	2.50698	0.0375327
Stimulator of interferon genes protein	TMEM173	Control_Negative	2.62389	-2.62389	0	2.51225	0.0374717
Leucine-rich repeat flightless-interacting protein 2	LRRFIP2	Positive_Control;Positive_Negative	-2.61228	-1.39068	2.61228	2.51447	0.0376381
Propionyl-CoA carboxylase beta chain, mitochondrial	PCCB	Control_Positive;Negative_Positive	1.36116	2.61741	-2.61741	2.51571	0.0377692
Glutathione S-transferase P	GSTP1	Control_Positive;Control_Negative	2.36603	-2.08366	-2.36603	2.51664	0.0380971
Acetyl-CoA acetyltransferase, mitochondrial	ACAT1	Negative_Control;Negative_Positive	-2.28897	2.28897	-2.19625	2.52358	0.0376863
Poly(ADP-ribose) glycohydrolase ARH3	ADPRHL2	Negative_Positive;Control_Positive	2.37892	2.10898	-2.37892	2.53582	0.0369901
NAD-dependent malic enzyme, mitochondrial	ME2	Negative_Positive;Negative_Control	-1.52256	2.6208	-2.6208	2.54084	0.03696
EF-hand domain-containing protein D1	EFHD1;PP1187	Control_Negative;Control_Positive	2.47353	-2.47353	-2.01458	2.55892	0.0356768
UPF0600 protein C5orf51	C5orf51	Control_Negative;Positive_Negative	1.42577	-2.65899	2.65899	2.56082	0.0359184
ATP synthase subunit gamma, mitochondrial	ATP5C1	Negative_Control;Negative_Positive	-2.4661	2.4661	-2.04917	2.5672	0.0357526
Histone H1.5	HIST1H1B	Negative_Control;Negative_Positive	-2.57266	2.57266	-1.83785	2.57225	0.0355417
NADH-ubiquinone oxidoreductase 75 kDa subunit, mitochondrial	NDUFS1	Negative_Positive;Negative_Control	-1.72881	2.60899	-2.60899	2.57235	0.0359158
Short/branched chain specific acyl-CoA dehydrogenase, mitochondrial	ACADSB	Negative_Positive	0	2.69316	-2.69316	2.57281	0.0362553
Tripeptidyl-peptidase 1	TPP1	Positive_Control;Negative_Control	-2.33428	2.33428	2.25605	2.57913	0.035914
39S ribosomal protein L21, mitochondrial	MRPL21	Negative_Positive;Negative_Control	-1.87845	2.56706	-2.56706	2.5799	0.0362609
Asporin	ASPN	Negative_Control;Positive_Control	-2.67265	1.542	2.67265	2.58912	0.0353846
Protein phosphatase 1H	PPM1H	Negative_Control;Positive_Control	-2.38749	2.22789	2.38749	2.59568	0.0350667
Citrate synthase, mitochondrial;Citrate synthase	CS	Negative_Positive;Negative_Control	-2.00968	2.53032	-2.53032	2.59639	0.0353258
High mobility group protein B2	HMGB2	Control_Positive;Negative_Positive	2.19203	2.43061	-2.43061	2.60477	0.0353636
Leucine-rich PPR motif-containing protein, mitochondrial	LRPPRC	Negative_Positive	0	2.72707	-2.72707	2.60592	0.0355862
AP-3 complex subunit beta-1	AP3B1	Negative_Positive;Control_Positive	2.38043	2.28138	-2.38043	2.61775	0.0348372
Brain acid soluble protein 1	BASP1	Control_Positive;Control_Negative	2.437	-2.21281	-2.437	2.61809	0.0352471
Golgi membrane protein 1	GOLM1	Negative_Control;Positive_Control	-2.73553	1.47378	2.73553	2.63561	0.0338095
Mitochondrial amidoxime-reducing component 1	MARC1	Control_Positive;Negative_Positive	1.33497	2.76014	-2.76014	2.64538	0.0331084
Tubulin alpha-4A chain	TUBA4A	Control_Negative;Control_Positive	2.72804	-2.72804	-1.62189	2.65025	0.0330244
Collagen alpha-1(VII) chain	COL7A1	Control_Negative;Control_Positive	2.76786	-2.76786	-1.31432	2.65135	0.0333333
Neurofilament heavy polypeptide	NEFH	Control_Positive;Control_Negative	2.52149	-2.20869	-2.52149	2.66856	0.03225
Ubiquitin carboxyl-terminal hydrolase 14;Ubiquitin carboxyl-terminal hydrolase	USP14	Negative_Positive;Control_Positive	2.53584	2.1885	-2.53584	2.66921	0.0326582
Creatine kinase U-type, mitochondrial	CKMT1A;CKMT1B	Control_Positive;Negative_Positive	1.52907	2.76588	-2.76588	2.66973	0.0330256
N-acetylgalactosaminyltransferase 7;Polypeptide N-acetylgalactosaminyltransferase	GALNT7	Positive_Control;Negative_Control	-2.71459	2.71459	1.86068	2.68909	0.0318442
ADP/ATP translocase 3;ADP/ATP translocase 3, N-terminally processed	SLC25A6	Negative_Positive;Negative_Control	-1.44	2.80371	-2.80371	2.69431	0.0316316
Cathepsin B;Cathepsin B light chain;Cathepsin B heavy chain	CTSB	Control_Negative	2.81603	-2.81603	0	2.69502	0.0320533
Cytosol aminopeptidase	LAP3	Negative_Positive;Negative_Control	-2.10928	2.62791	-2.62791	2.70018	0.0321622
PDZ and LIM domain protein 1	PDLIM1	Control_Positive;Control_Negative	2.55048	-2.25501	-2.55048	2.7067	0.0320548
2,4-dienoyl-CoA reductase, mitochondrial	DECR1	Negative_Positive;Negative_Control	-2.11604	2.65098	-2.65098	2.71868	0.0311667
Neprilysin	MME	Negative_Positive;Control_Positive	2.71226	1.97709	-2.71226	2.71871	0.0316056
Splicing factor 3B subunit 3	SF3B3	Negative_Positive;Control_Positive	2.44242	2.42111	-2.44242	2.72325	0.0318286
Lamin-B1	LMNB1	Positive_Control;Negative_Control	-2.78685	2.78685	1.79653	2.73302	0.0315362
Perilipin-3	PLIN3	Negative_Positive;Negative_Control	-2.19674	2.6603	-2.6603	2.75464	0.0307059
Transforming growth factor-beta-induced protein ig-h3	TGFBI	Negative_Control;Positive_Control	-2.81959	1.79814	2.81959	2.7606	0.0306866
Transcription intermediary factor 1-beta	TRIM28	Negative_Control;Negative_Positive	-2.87516	2.87516	-1.62665	2.78006	0.0300606
Deoxyribonuclease-2-alpha	DNASE2	Control_Negative;Control_Positive	2.8677	-2.8677	-1.85834	2.81293	0.0287385
Elongation factor Tu, mitochondrial	TUFM	Negative_Positive;Negative_Control	-1.80346	2.88821	-2.88821	2.81942	0.0290625
Prohibitin-2	PHB2	Negative_Positive;Negative_Control	-1.64667	2.94638	-2.94638	2.84635	0.027619
IST1 homolog	IST1	Negative_Positive;Control_Positive	2.90366	1.921	-2.90366	2.85587	0.0274839
Cytochrome b-c1 complex subunit 8	UQCRQ	Control_Positive;Negative_Positive	1.58479	2.99898	-2.99898	2.88766	0.0256393
Prostatic acid phosphatase;PAPf39	ACPP	Control_Positive;Control_Negative	2.93431	-1.97021	-2.93431	2.89175	0.0256
Nucleolar and coiled-body phosphoprotein 1	NOLC1	Positive_Control;Negative_Control	-2.64191	2.64191	2.55728	2.90177	0.0257627
Cytochrome c oxidase subunit 2	MT-CO2	Negative_Control;Negative_Positive	-3.04872	3.04872	-1.40745	2.92386	0.0245517
Ras-related protein Rab-8A	RAB8A	Negative_Positive;Control_Positive	2.8748	2.28912	-2.8748	2.93628	0.0239298
Transcriptional coactivator YAP1	YAP1	Negative_Positive;Control_Positive	2.79943	2.42952	-2.79943	2.93802	0.0242143
Delta-1-pyrroline-5-carboxylate dehydrogenase, mitochondrial	ALDH4A1	Control_Positive;Negative_Positive	2.43021	2.82635	-2.82635	2.9557	0.0228364
Glycylpeptide N-tetradecanoyltransferase 1	NMT1	Negative_Positive;Control_Positive	3.0709	1.86265	-3.0709	2.98654	0.0212593
Guanine nucleotide-binding protein subunit beta-2-like 1;Guanine nucleotide-binding protein subunit beta-2-like 1, N-terminally processed	GNB2L1	Negative_Control;Negative_Positive	-3.07146	3.07146	-1.95848	3.0033	0.0204528
Pre-mRNA-processing factor 19	PRPF19	Control_Positive;Negative_Positive	2.52228	2.84341	-2.84341	3.00457	0.0206154
Ras GTPase-activating-like protein IQGAP1	IQGAP1	Negative_Positive;Control_Positive	3.0261	2.16888	-3.0261	3.01291	0.0203137
E3 ubiquitin-protein ligase TRIM9	TRIM9	Positive_Negative;Control_Negative	3.06172	-3.06172	2.08144	3.02022	0.0204
UPF0469 protein KIAA0907	KIAA0907	Negative_Control;Positive_Control	-3.15048	1.69373	3.15048	3.03728	0.0197551
Glutamate--cysteine ligase catalytic subunit	GCLC	Negative_Positive;Control_Positive	3.13407	1.98777	-3.13407	3.06176	0.0191667
Protein FAM83H	FAM83H	Control_Negative;Positive_Negative	2.0929	-3.13038	3.13038	3.07891	0.0187234
Heat shock cognate 71 kDa protein	HSPA8	Control_Positive;Negative_Positive	2.10073	3.14284	-3.14284	3.09081	0.0182609
LIM and SH3 domain protein 1	LASP1	Negative_Positive;Control_Positive	3.24364	1.79825	-3.24364	3.13277	0.0175111
Succinate dehydrogenase [ubiquinone] iron-sulfur subunit, mitochondrial	SDHB	Negative_Positive;Negative_Control	-1.94308	3.22622	-3.22622	3.13452	0.0177273
Metalloproteinase inhibitor 1	TIMP1	Control_Positive;Control_Negative	3.01483	-2.59515	-3.01483	3.14395	0.0179535
Transmembrane emp24 domain-containing protein 10	TMED10	Control_Positive;Negative_Positive	2.48889	3.11602	-3.11602	3.17447	0.0174286
Bifunctional purine biosynthesis protein PURH;Phosphoribosylaminoimidazolecarboxamide formyltransferase;IMP cyclohydrolase	ATIC	Negative_Positive;Control_Positive	2.93244	2.79833	-2.93244	3.18281	0.0173659
Mitochondrial import inner membrane translocase subunit TIM50	TIMM50	Negative_Control;Negative_Positive	-3.23162	3.23162	-2.31362	3.21077	0.0169
Tripartite motif-containing protein 29	TRIM29	Control_Negative;Control_Positive	3.05921	-3.05921	-2.89078	3.29907	0.0155897
Lupus La protein	SSB	Negative_Positive;Control_Positive;Control_Negative	3.4464	-1.78596	-3.4464	3.32094	0.0153684
SWI/SNF-related matrix-associated actin-dependent regulator of chromatin subfamily E member 1	SMARCE1	Negative_Positive;Negative_Control	-2.57272	3.28877	-3.28877	3.32582	0.0156757
Periostin	POSTN	Positive_Control;Negative_Control	-3.32837	3.32837	2.47069	3.32637	0.016
Annexin A1;Annexin	ANXA1	Control_Positive;Control_Negative	3.27163	-2.64384	-3.27163	3.33622	0.0164571
Protein S100-A10	S100A10	Control_Positive;Control_Negative	3.03776	-3.02139	-3.03776	3.35178	0.0164706
Calpain-1 catalytic subunit	CAPN1	Control_Negative;Control_Positive	3.10976	-3.10976	-2.96932	3.36514	0.0164848
ATP synthase subunit alpha, mitochondrial	ATP5A1	Negative_Positive;Negative_Control	-2.43911	3.42398	-3.42398	3.39354	0.015875
Pyrroline-5-carboxylate reductase 1, mitochondrial;Pyrroline-5-carboxylate reductase	PYCR1	Negative_Control;Negative_Positive	-3.4229	3.4229	-2.59844	3.43319	0.0148387
S-formylglutathione hydrolase	ESD	Negative_Positive;Control_Positive;Control_Negative	3.58381	-1.82807	-3.58381	3.45407	0.0141333
Glycerol-3-phosphate dehydrogenase 1-like protein;Glycerol-3-phosphate dehydrogenase [NAD(+)]	GPD1L	Negative_Positive;Control_Positive;Control_Negative	3.58795	1.80304	-3.58795	3.45711	0.013931
Collagen alpha-6(IV) chain	COL4A6	Control_Positive;Control_Negative	3.37376	-2.97195	-3.37376	3.52515	0.0121429
ADP-ribosylation factor GTPase-activating protein 2	ARFGAP2	Negative_Positive;Control_Positive	3.43934	2.87114	-3.43934	3.53069	0.0125926
Protein NDRG2	NDRG2	Control_Negative;Control_Positive	3.49933	-3.49933	-2.75437	3.5352	0.0130769
Echinoderm microtubule-associated protein-like 2	EML2	Control_Positive;Control_Negative	3.61079	-2.63814	-3.61079	3.58886	0.01216
Enoyl-CoA hydratase, mitochondrial	ECHS1	Control_Positive;Negative_Positive;Negative_Control	1.84224	3.73105	-3.73105	3.59697	0.0126667
Collagen alpha-5(IV) chain	COL4A5	Control_Negative;Control_Positive	3.32537	-3.32537	-3.23645	3.6146	0.0123478
UDP-N-acetylhexosamine pyrophosphorylase;UDP-N-acetylgalactosamine pyrophosphorylase;UDP-N-acetylglucosamine pyrophosphorylase	UAP1	Positive_Control;Negative_Control	-3.61541	3.61541	2.74756	3.62014	0.0129091
Phosphoglycerate kinase 1	PGK1	Negative_Positive;Control_Positive;Control_Negative	3.76231	1.77937	-3.76231	3.62694	0.0135238
S-adenosylmethionine synthase isoform type-2	MAT2A	Negative_Positive;Control_Positive;Control_Negative	3.80517	-1.8054	-3.80517	3.66936	0.0138
Calcium-binding mitochondrial carrier protein Aralar2	SLC25A13	Negative_Positive;Negative_Control	-2.65413	3.74633	-3.74633	3.70132	0.0126316
Tricarboxylate transport protein, mitochondrial	SLC25A1	Control_Positive;Negative_Positive	2.6178	3.82926	-3.82926	3.76296	0.0122222
Delta(14)-sterol reductase	TM7SF2	Negative_Positive;Control_Positive	3.48341	3.37371	-3.48341	3.76832	0.0129412
Heat shock 70 kDa protein 1A;Heat shock 70 kDa protein 1B	HSPA1A;HSPA1B	Negative_Positive;Control_Positive;Control_Negative	3.91868	2.3174	-3.91868	3.80131	0.01325
WAP four-disulfide core domain protein 2	WFDC2	Control_Negative;Control_Positive	3.88254	-3.88254	-2.71714	3.82604	0.0136
Glycerol-3-phosphate dehydrogenase, mitochondrial	GPD2	Control_Positive;Negative_Positive	3.02322	3.79062	-3.79062	3.82904	0.0145714
Propionyl-CoA carboxylase alpha chain, mitochondrial	PCCA	Control_Positive;Negative_Positive	2.87593	3.84455	-3.84455	3.83008	0.0156923
Golgi apparatus protein 1	GLG1	Negative_Positive;Control_Positive;Control_Negative	3.96098	-2.40035	-3.96098	3.848	0.0163333
Alpha-soluble NSF attachment protein	NAPA	Control_Positive;Control_Negative	3.95263	-2.89818	-3.95263	3.92086	0.0167273
Choline dehydrogenase, mitochondrial	CHDH	Negative_Control;Negative_Positive	-4.03195	4.03195	-2.81457	3.96886	0.018
Breast carcinoma-amplified sequence 1	BCAS1	Negative_Positive;Control_Positive	4.22249	2.97891	-4.22249	4.15832	0.0142222
Peptidyl-prolyl cis-trans isomerase D	PPID	Control_Negative;Control_Positive	4.04355	-4.04355	-3.62032	4.20833	0.013
Golgi-associated plant pathogenesis-related protein 1	GLIPR2	Positive_Control;Negative_Control;Negative_Positive	-4.40253	4.40253	-2.51443	4.26834	0.0148571
Histamine N-methyltransferase	HNMT	Negative_Positive;Control_Positive	4.31566	3.15761	-4.31566	4.26963	0.0173333
Filamin-B	FLNB	Control_Positive;Control_Negative	4.47572	-3.25876	-4.47572	4.42099	0.0192
DNA damage-binding protein 1	DDB1	Control_Positive;Negative_Positive	4.0082	4.29186	-4.29186	4.52077	0.02
Macrophage-capping protein	CAPG	Control_Positive;Control_Negative	4.60066	-3.40037	-4.60066	4.55123	0.0266667
Charged multivesicular body protein 4b	CHMP4B	Negative_Positive;Control_Positive	4.75333	3.85566	-4.75333	4.77708	0.04
UTP--glucose-1-phosphate uridylyltransferase	UGP2	Control_Positive;Negative_Positive	6.04829	6.22225	-6.22225	6.53384	0.004
FC = fold change
