# Supplementary material for: Proteomic Analysis Identifies NDUFS1 and ATP5O as Novel Markers for Survival Outcome in Prostate Cancer
Source: Cancers (Basel). 2021 Nov 30;13(23):6036. doi: 10.3390/cancers13236036 (PMC8656993; doi:10.3390/cancers13236036)
Supplement: Supplementary file 1 [file cancers-13-06036-s001.zip › TableS2_proteomics_upregulated.xlsx]

## Sheet: upreg. mitochondrial
Table S2 - proteomics data of mitochondrial proteins upregulated in STAT3-low compared to STAT3-high samples
No	Protein names	Gene names	Function	log FC STAT3-high	log FC STAT3-low	difference log FC low vs high	ANOVA -log p value	ANOVA -log q value
				Positive	Negative
	T	T		E	E		N	N
1	Short/branched chain specific acyl-CoA dehydrogenase, mitochondrial	ACADSB	Dehydrogenase	-2.69316	2.69316	5.38631	2.57281	0.0362553
2	Acetyl-CoA acetyltransferase, mitochondrial	ACAT1	Dehydrogenase	-2.19625	2.28897	4.48522	2.52358	0.0376863
3	Aldehyde dehydrogenase, mitochondrial	ALDH2	Dehydrogenase	-2.56055	1.30903	3.86958	2.45826	0.0388276
4	Delta-1-pyrroline-5-carboxylate dehydrogenase, mitochondrial	ALDH4A1	Dehydrogenase	-2.82635	2.82635	5.6527	2.9557	0.0228364
5	Bifunctional purine biosynthesis protein PURH;Phosphoribosylaminoimidazolecarboxamide formyltransferase;IMP cyclohydrolase	ATIC	Transformylase	-2.93244	2.79833	5.73077	3.18281	0.0173659
6	ATP synthase subunit alpha, mitochondrial	ATP5A1	RC Complex V	-3.42398	3.42398	6.84797	3.39354	0.015875
7	ATP synthase subunit gamma, mitochondrial	ATP5C1	RC Complex V	-2.04917	2.4661	4.51526	2.5672	0.0357526
8	ATP synthase subunit O, mitochondrial	ATP5O	RC Complex V	-2.50981	2.50981	5.01962	2.39733	0.042016
9	Methylglutaconyl-CoA hydratase, mitochondrial	AUH	Hydratase	-2.26259	2.26259	4.52518	2.31718	0.0463942
10	T-complex protein 1 subunit eta	CCT7	Chaperone	-2.33627	2.33627	4.67254	2.37313	0.04375
11	Choline dehydrogenase, mitochondrial	CHDH	Dehydrogenase	-2.81457	4.03195	6.84653	3.96886	0.018
12	Creatine kinase U-type, mitochondrial	CKMT1A;CKMT1B	Creatinkinase	-2.76588	2.76588	5.53176	2.66973	0.0330256
13	Citrate synthase, mitochondrial;Citrate synthase	CS	Citrate synthase	-2.53032	2.53032	5.06064	2.59639	0.0353258
14	2,4-dienoyl-CoA reductase, mitochondrial	DECR1	Reductase	-2.65098	2.65098	5.30197	2.71868	0.0311667
15	Enoyl-CoA hydratase, mitochondrial	ECHS1	Hydratase	-3.73105	3.73105	7.46211	3.59697	0.0126667
16	Mitochondrial fission 1 protein	FIS1	Perinuclear clustering	-2.25554	2.25554	4.51108	2.28193	0.0486434
17	Glutamate--cysteine ligase catalytic subunit	GCLC	Synthetase	-3.13407	1.98777	5.12183	3.06176	0.0191667
18	Guanine nucleotide-binding protein subunit beta-2-like 1;Guanine nucleotide-binding protein subunit beta-2-like 1, N-terminally processed	GNB2L1	Ribonucleoprotein	-1.95848	3.07146	5.02994	3.0033	0.0204528
19	Glycerol-3-phosphate dehydrogenase 1-like protein;Glycerol-3-phosphate dehydrogenase [NAD(+)]	GPD1L	Oxidoreductase	-3.58795	1.80304	5.39098	3.45711	0.013931
20	Glycerol-3-phosphate dehydrogenase, mitochondrial	GPD2	Oxidoreductase	-3.79062	3.79062	7.58124	3.82904	0.0145714
21	Trifunctional enzyme subunit alpha, mitochondrial;Long-chain enoyl-CoA hydratase;Long chain 3-hydroxyacyl-CoA dehydrogenase	HADHA	Transferase	-2.57038	2.57038	5.14076	2.47081	0.0384
22	Isocitrate dehydrogenase [NADP], mitochondrial	IDH2	Dehydrogenase	-2.61052	2.61052	5.22104	2.50698	0.0375327
23	Cytosol aminopeptidase	LAP3	Aminopeptidase	-2.62791	2.62791	5.25583	2.70018	0.0321622
24	Leucine-rich PPR motif-containing protein, mitochondrial	LRPPRC	DNA-binding, RNA-binding	-2.72707	2.72707	5.45414	2.60592	0.0355862
25	Mitochondrial amidoxime-reducing component 1	MARC1	Oxidoreductase	-2.76014	2.76014	5.52027	2.64538	0.0331084
26	Methylcrotonoyl-CoA carboxylase subunit alpha, mitochondrial	MCCC1	Carboxylase	-1.58677	2.23932	3.82609	2.2444	0.0500789
27	Malate dehydrogenase, mitochondrial;Malate dehydrogenase	MDH2	Dehydrogenase	-2.21535	2.21535	4.4307	2.33407	0.045791
28	NAD-dependent malic enzyme, mitochondrial	ME2	Decarboxylase	-2.6208	2.6208	5.24159	2.54084	0.03696
29	39S ribosomal protein L21, mitochondrial	MRPL21	Ribosomal protein	-2.56706	2.56706	5.13413	2.5799	0.0362609
30	Cytochrome c oxidase subunit 2	MT-CO2	RC Complex IV	-1.40745	3.04872	4.45617	2.92386	0.0245517
31	NADH-ubiquinone oxidoreductase 75 kDa subunit, mitochondrial	NDUFS1	RC Complex I	-2.60899	2.60899	5.21798	2.57235	0.0359158
32	Propionyl-CoA carboxylase alpha chain, mitochondrial	PCCA	Ligase	-3.84455	3.84455	7.68909	3.83008	0.0156923
33	Propionyl-CoA carboxylase beta chain, mitochondrial	PCCB	Ligase	-2.61741	2.61741	5.23483	2.51571	0.0377692
34	Prohibitin	PHB	DNA synthesis	-2.09148	2.11516	4.20664	2.3734	0.0440945
35	Prohibitin-2	PHB2	Receptor, Repressor	-2.94638	2.94638	5.89277	2.84635	0.027619
36	Polyribonucleotide nucleotidyltransferase 1, mitochondrial	PNPT1	Transferase	-2.37092	2.37092	4.74184	2.33344	0.0455704
37	Pyrroline-5-carboxylate reductase 1, mitochondrial;Pyrroline-5-carboxylate reductase	PYCR1	Reductase	-2.59844	3.4229	6.02134	3.43319	0.0148387
38	Succinate dehydrogenase [ubiquinone] iron-sulfur subunit, mitochondrial	SDHB	RC Complex II	-3.22622	3.22622	6.45244	3.13452	0.0177273
39	Tricarboxylate transport protein, mitochondrial	SLC25A1	Citrate transporter	-3.82926	3.82926	7.65853	3.76296	0.0122222
40	Calcium-binding mitochondrial carrier protein Aralar2	SLC25A13	Transporter	-3.74633	3.74633	7.49267	3.70132	0.0126316
41	ADP/ATP translocase 3;ADP/ATP translocase 3, N-terminally processed	SLC25A6	Transporter	-2.80371	2.80371	5.60742	2.69431	0.0316316
42	Threonine--tRNA ligase, mitochondrial	TARS2	Synthetase	-1.42547	2.29916	3.72463	2.24952	0.0498667
43	Mitochondrial import inner membrane translocase subunit TIM50	TIMM50	Translocase	-2.31362	3.23162	5.54524	3.21077	0.0169
44	Elongation factor Tu, mitochondrial	TUFM	Protein Translation	-2.88821	2.88821	5.77643	2.81942	0.0290625
45	Cytochrome b-c1 complex subunit 8	UQCRQ	RC Complex III	-2.99898	2.99898	5.99797	2.88766	0.0256393
	RC = Respiratory Chain
	FC = fold change

## Sheet: downrel. mitochondrial
Supplementary Table 2 - proteomics data of proteins downregulated in STAT3-low compared to STAT3-high samples
Protein names	Gene names	Function	STAT3-high	STAT3-low	difference low vs high	-Log ANOVA p value	ANOVA q-value
Phospholipase A2, membrane associated	PLA2G2A	Phospholipase, general	1.92799	-2.33646	-4.26445	2.43279	0.0397667
